# Supplementary material for: Impact of KIR-HLA Genotype on Natural-Killer-Cell-Based Immunotherapy for Preventing Hepatocellular Carcinoma after Living-Donor Liver Transplantation
Source: Cancers (Basel). 2024 Jan 26;16(3):533. doi: 10.3390/cancers16030533 (PMC10854659; doi:10.3390/cancers16030533)
Supplement: Supplementary file 1 [file cancers-16-00533-s001.zip]

Archive with 1 entries (1 files):
- cancers-2826808-supplementary.pdf
